# Supplementary material for: Differing impact of the COVID-19 pandemic on youth mental health: combined population and clinical study
Source: BJPsych Open. 2023 Nov 20;9(6):e217. doi: 10.1192/bjo.2023.601 (PMC10753963; doi:10.1192/bjo.2023.601)
Supplement: Qi et al. supplementary material 2 — Qi et al. supplementary material [file S2056472423006014sup002.xlsx]

## Sheet: Suppl Table 1
Supplemental Table 1: Samples descriptives and characteristics
		Population cohort			Clinical cohort
		Baseline	Follow-up 1	Follow-up 2	Baseline	Follow-up 1	Follow-up 2
Total,n		458	330	313	211	141	116
Sex female,n (%)		288 (62.9)	215 (65.2)	200 (63.9)	176 (83.4)	122 (86.5)	100 (86.2)
Age,mean (SD)		25.1 (0.8)	-	-	24.3 (2.4)	-	-
Ethnicity white,n (%)		396 (86.5)	287 (87.0)	273 (87.2)	211 (100.0)	141 (100.0)	116 (100.0)
Country,n	UK	168	97	94	191	127	106
	France	130	115	116	-	-	-
	Germany	160	118	103	20	14	10
Area of living,n (%)	Large city	198 (43.2)	-	-	109 (51.7)	-	-
	Large city suburbs	141 (30.8)	-	-	38 (18.0)	-	-
	Small city	61 (13.3)	-	-	20 (9.5)	-	-
	Town or village	50 (10.9)	-	-	33 (15.6)	-	-
	Rural area	8 (1.7)	-	-	11 (5.2)	-	-
Occupation,n (%)	Working	266 (58.1)	-	-	72 (34.1)	-	-
	Student	120 (26.2)	-	-	79 (37.4)	-	-
	On leave or unemployed	72 (15.7)	-	-	60 (28.4)	-	-
Entitled to government aid,n (%)		93 (20.3)	-	-	73 (34.6)	-	-
Diagnoses,n (% female)	AN	-	-	-	47 (100)	39 (100)	31 (100)
	AUD	-	-	-	51 (66.7)	36 (63.9)	30 (66.7)
	BN	-	-	-	33 (100)	21 (100)	19 (100)
	MDD	-	-	-	80 (77.5)	45 (86.7)	36 (83.3)
Pre-pandemic health characteristics		Cohort			Sex
		Population sample	Clinical sample	F (df)	Males	Females	F (df)
Depressive symptoms, mean (SE)		5.63 (0.26)	12.19 (0.48)	156.25 (1,615)***	8.06 (0.42)	9.76 (0.30)	13.95 (1,615)***
Alcohol abuse ,mean (SE)		5.08 (0.23)	7.66 (0.43)	30.11 (1,630)***	7.35 (0.37)	5.38 (0.27)	23.38 (1,630)***
Eating Disorder symptoms (EDEQ), mean (SE) (a)		-	-	-	0.54 (0.08)	1.21 (0.61)	45.92 (1,411)***
BMI, mean (SE)		23.25 (0.35)	21.02 (0.53)	17.76 (1,543)***	22.29 (0.49)	21.98 (0.39)	0.41 (1,543)
Note: % = precentage; SD = Standard deviation; AN = Anorexia nervosa; AUD = Alcohol use disorder; BN = Bulimia nervosa; MDD = Major depressive disorder. Logistic or linear regressions or ANCOVA were performed to compare baseline characteristics between the clinical and the population samples,controlling for sex,age,and country of recruitment. (a) as the EDEQ,that was administered at all 3 time po…

## Sheet: Suppl Table 2
Supplemental Table 2: Behavioural and emotional trajectories during the pandemic
				Whole sample
				Time	Cohort		Sex		Time*Cohort	Time*Sex
					Population	Clinical	Male	Female
Positive life changes		F (df)		32.54 (2,772)	27.31 (1,385)		6.74 (1,385)		0.13 (2,772)	0.97 (2,772)
		P		< .001***	< .001***		.01**		.87	.38
		Partial Eta Squared		0.078	0.066		0.017		0	0.003
		Mean (SE)	LD1	25.17 (0.30)	26.63 (0.26)	23.71 (0.54)	25.93 (0.45)	24.41 (0.31)	-	-
			Post-LD1	26.96 (0.33)	28.39 (0.29)	25.53 (0.60)	27.38 (0.50)	26.54 (0.34)	-	-
			LD2	24.60 (0.32)	25.91 (0.29)	23.29 (0.58)	25.13 (0.49)	24.08 (0.33)	-	-
		Post hoc		LD1 < post-LD1*** post-LD1 > LD2***	population > patients***		male > female***		-	-
		Time effect	Linear	.072	-		-		-	-
			Quadratic	< .001***	-		-		-	-
Exercise frequency		F (df)		2.70 (3,1152)	3.74 (1,383)		0.07 (1,383)		2.36 (3,1152)	1.31 (3,1152)
		P		.045*	.054		.79		.07	.27
		Partial Eta Squared		0.007	0.01		0		0.006	0.003
		Mean (SE)	Pre-LD1	1.28 (0.07)	1.29 (0.06)	1.28 (0.13)	1.28 (0.11)	1.29 (0.07)	-	-
			LD1	1.35 (0.08)	1.57 (0.07)	1.12 (0.15)	1.31 (0.13)	1.38 (0.09)	-	-
			Post-LD1	1.22 (0.07)	1.34 (0.07)	1.11 (0.13)	1.22 (0.11)	1.23 (0.08)	-	-
			LD2	1.12 (0.08)	1.21 (0.07)	1.03 (0.14)	1.21 (0.12)	1.03 (0.08)	-	-
		Post hoc		-	-		-		-	-
		Time effect	Linear	.020*	-		-		-	-
			Quadratic	.20	-		-		-	-
			Cubic	.37	-		-		-	-
Media use frequency		F (df)		27.11 (3,1146)	6.13 (1,381)		11.43 (1,381)		0.39 (3,1146)	1.08 (3,1146)
		P		< .001***	.01*		< .001***		.76	.36
		Partial Eta Squared		0.066	0.016		0.029		0.001	0.003
		Mean (SE)	Pre-LD1	4.64 (0.11)	4.42 (0.10)	4.86 (0.20)	4.92 (0.17)	4.35 (0.12)	-	-
			LD1	5.66 (0.13)	5.34 (0.11)	5.98 (0.23)	5.93 (0.20)	5.39 (0.13)	-	-
			Post-LD1	5.01 (0.13)	4.76 (0.12)	5.25 (0.24)	5.23 (0.20)	4.78 (0.14)	-	-
			LD2	5.12 (0.12)	4.91 (0.11)	5.33 (0.22)	5.50 (0.19)	4.73 (0.13)	-	-
		Post hoc		pre-LD1 < LD1*** pre-LD1 < post-LD1** pre-LD1 < LD2*** LD1 > post-LD1*** LD1 > LD2***	population < patients*		male > female***		-	-
		Time effect	Linear	.041*	-		-		-	-
			Quadratic	< .001***	-		-		-	-
			Cubic	< .001***	-		-		-	-
Daily food consumption		F (df)		4.45 (3,1152)	4.44 (1,383)		5.80 (1,383)		0.57 (3,1152)	1.88 (3,1152)
		P		.004**	.04*		.02*		.63	.13
		Partial Eta Squared		0.011	0.011		0.015		0.001	0.005
		Mean (SE)	Pre-LD1	2.23 (0.04)	2.29 (0.04)	2.17 (0.08)	2.34 (0.07)	2.12 (0.05)	-	-
			LD1	2.21 (0.05)	2.30 (0.04)	2.12 (0.09)	2.26 (0.07)	2.17 (0.05)	-	-
			Post-LD1	2.05 (0.04)	2.11 (0.03)	1.99 (0.07)	2.06 (0.06)	2.05 (0.04)	-	-
			LD2	2.14 (0.05)	2.16 (0.04)	2.12 (0.08)	2.20 (0.07)	2.08 (0.05)	-	-
		Post hoc		pre-LD1 > post-LD1** LD1 > post-LD1*	population > patients*		male > female*		-	-
		Time effect	Linear	.020*	-		-		-	-
			Quadratic	.17	-		-		-	-
			Cubic	.016*	-		-		-	-
Substance use frequency		F (df)		11.56 (3,1146)	12.66 (1,381)		7.20 (1,381)		0.41 (3,1146)	0.61 (3,1146)
		P		< .001***	< .001***		.008**		.75	.61
		Partial Eta Squared		0.029	0.032		0.019		0.001	0.002
		Mean (SE)	Pre-LD1	3.44 (0.18)	2.81 (0.16)	4.07 (0.33)	3.75 (0.28)	3.12 (0.19)	-	-
			LD1	2.83 (0.18)	2.33 (0.16)	3.34 (0.32)	3.15 (0.27)	2.52 (0.19)	-	-
			Post-LD1	3.18 (0.18)	2.63 (0.16)	3.73 (0.31)	3.60 (0.26)	2.76 (0.18)	-	-
			LD2	2.84 (0.17)	2.23 (0.15)	3.44 (0.31)	3.23 (0.26)	2.44 (0.18)	-	-
		Post hoc		pre-LD1 > LD1*** pre-LD1 > LD2*** LD1 < post-LD1* post-LD1 > LD2*	population < patients***		male > female***		-	-
		Time effect	Linear	< .001***	-		-		-	-
			Quadratic	.11	-		-		-	-
			Cubic	< .001***	-		-		-	-
Emotions & worries		F (df)		13.51 (3,1146)	95.06 (1,381)		15.15 (1,381)		1.02 (3,1146)	1.57 (3,1146)
		P		< .001***	< .001***		< .001***		.38	.19
		Partial Eta Squared		0.034	0.2		0.038		0.003	0.004
		Mean (SE)	Pre-LD1	16.63 (0.49)	12.99 (0.43)	20.26 (0.87)	15.78 (0.73)	17.47 (0.50)	-	-
			LD1	18.90 (0.49)	15.05 (0.43)	22.76 (0.87)	17.69 (0.74)	20.12 (0.50)	-	-
			Post-LD1	17.23 (0.46)	12.96 (0.41)	21.49 (0.82)	15.97 (0.69)	18.48 (0.47)	-	-
			LD2	19.09 (0.49)	15.59 (0.44)	22.60 (0.88)	17.42 (0.74)	20.77 (0.51)	-	-
		Post hoc		pre-LD1 < LD1*** pre-LD1 < LD2*** LD1 > post-LD1*** post-LD1 < LD2***	population < patients***		male < female***		-	-
		Time effect	Linear	< .001***	-		-		-	-
			Quadratic	0.55	-		-		-	-
			Cubic	< .001***	-		-		-	-
COVID-related worries: about...	Being infected	F (df)		13.96 (2,780)	3.47 (1,389)		7.43 (1,389)		0.04 (2,780)	1.48 (2,780)
		P		< .001***	.06		.007**		.97	.23
		Partial Eta Squared		0.035	0.009		0.019		0	0.004
		Mean (SE)	LD1	1.13 (0.07)	1.02 (0.06)	1.24 (0.12)	0.97 (0.10)	1.29 (0.07)	-	-
			Post-LD1	0.81 (0.06)	0.72 (0.05)	0.91 (0.11)	0.74 (0.09)	0.88 (0.06)	-	-
			LD2	1.13 (0.07)	1.02 (0.06)	1.24 (0.13)	0.99 (0.11)	1.26 (0.07)	-	-
		Post hoc		LD1 > post-LD1*** post-LD1 < LD2***	-		male < female**		-	-
		Time effect	Linear	.98	-		-		-	-
			Quadratic	< .001***	-		-		-	-
	Friends and family	F (df)		56.31 (2,780)	5.92 (1,389)		11.30 (1,389)		2.41 (2,780)	1.10 (2,780)
		P		< .001***	.02*		< .001***		.09	.33
		Partial Eta Squared		0.126	0.015		0.028		0.006	0.003
		Mean (SE)	LD1	2.06 (0.08)	1.82 (0.07)	2.30 (0.14)	1.93 (0.12)	2.19 (0.08)	-	-
			Post-LD1	1.26 (0.07)	1.18 (0.06)	1.34 (0.12)	1.11 (0.10)	1.41 (0.07)	-	-
			LD2	1.65 (0.07)	1.53 (0.07)	1.76 (0.13)	1.43 (0.11)	1.86 (0.08)	-	-
		Post hoc		LD1 > post-LD1*** LD1 > LD2*** post-LD1 < LD2***	population < patients*		male < female***		-	-
		Time effect	Linear	< .001***	-		-		-	-
			Quadratic	< .001***	-		-		-	-
	Own physical health	F (df)		12.97 (2,780)	4.11 (1,389)		8.92 (1,389)		0.12 (2,780)	0.27 (2,780)
		P		< .001***	.04*		.003**		.89	.77
		Partial Eta Squared		0.032	0.01		0.022		0	0.001
		Mean (SE)	LD1	1.11 (0.07)	0.99 (0.06)	1.23 (0.13)	0.97 (0.11)	1.25 (0.07)	-	-
			Post-LD1	0.76 (0.06)	0.63 (0.06)	0.89 (0.11)	0.65 (0.09)	0.87 (0.06)	-	-
			LD2	1.05 (0.07)	0.95 (0.06)	1.14 (0.13)	0.89 (0.11)	1.20 (0.08)	-	-
		Post hoc		LD1 > post-LD1*** post-LD1 < LD2***	population < patients*		male < female**		-	-
		Time effect	Linear	.43	-		-		-	-
			Quadratic	< .001***	-		-		-	-
	Own mental health	F (df)		28.84 (2,780)	16.91 (1,389)		23.39 (1,389)		1.73 (2,780)	0.32 (2,780)
		P		< .001***	< .001***		< .001***		.18	.73
		Partial Eta Squared		0.069	0.042		0.057		0.004	0.001
		Mean (SE)	LD1	1.56 (0.08)	1.21 (0.07)	1.90 (0.14)	1.29 (0.12)	1.82 (0.08)	-	-
			Post-LD1	1.00 (0.07)	0.76 (0.06)	1.25 (0.12)	0.78 (0.11)	1.23 (0.07)	-	-
			LD2	1.49 (0.09)	1.28 (0.08)	1.69 (0.15)	1.21 (0.13)	1.76 (0.09)	-	-
		Post hoc		LD1 > post-LD1*** post-LD1 < LD2***	population < patients***		male < female***		-	-
		Time effect	Linear	.41	-		-		-	-
			Quadratic	< .001***	-		-		-	-
Note: Mean = Estimated marginal mean; SE = Standard error; Pre-LD1 = Before 1st lockdown; LD1 = During the 1st lockdown; Post-LD1 = Post the 1st lockdown; LD2 = During the 2nd lockdown; ANOVA with post-hoc test; based on estimated marginal means; Adjustment for multiple comparisons: Bonferroni; * p < .05,** p < .01,*** p < .001.

## Sheet: Suppl Table 3
Supplemental Table 3: Trajectories of mental health symptoms during the COVID-19 pandemic
				Depression (PHQ9)									EDEQ (a)									AUDIT-C									BMI
				F (df)	P	Partial Eta Squared	Mean (SE)			Time effect		Post hoc	F (df)	P	Partial Eta Squared	Mean (SE)			Time effect		Post hoc	F (df)	P	Partial Eta Squared	Mean (SE)			Time effect		Post hoc	F (df)	P	Partial Eta Squared	Mean (SE)			Time effect		Post hoc
							Before the pandemic (pre-PD)	During 1st lockdown (LD1)	During 2nd lockdown (LD2)	Linear	Quadratic					Before the pandemic (pre-PD)	During 1st lockdown (LD1)	During 2nd lockdown (LD2)	Linear	Quadratic					Before the pandemic (pre-PD)	During 1st lockdown (LD1)	During 2nd lockdown (LD2)	Linear	Quadratic					Before the pandemic (pre-PD)	During 1st lockdown (LD1)	During 2nd lockdown (LD2)	Linear	Quadratic
Whole sample		Time		.43 (2,836)	.65	0.001	8.92 (0.31)	9.10 (0.34)	9.24 (0.36)	-	-	-	-	-	-	-	-	-	-	-	-	14.06 (2,838)	< .001***	0.032	4.35 (0.15)	3.97 (0.15)	3.69 (0.15)	< .001***	.57	pre-PD > LD1** pre-PD > LD2*** LD1 > LD2 *	10.66 (2,638)	< .001***	0.032	21.91 (0.43)	22.91 (0.50)	23.03 (0.50)	< .001***	.02*	pre-PD < LD1** pre-PD < LD2**
		Cohort		213.05 (1,417)	< .001***	0.338	-			-	-	population < clinical***	-	-	-	-			-	-	-	0.93 (1,418)	.34	0.002	-	-	-	-	-	-	6.52 (1,318)	.01*	0.02	-			-	-	population > clincial*
		Sex		11.84 (1,417)	< .001***	0.028	-			-	-	male < female***	-	-	-	-			-	-	-	41.90 (1,418)	< .001***	0.091	-	-	-	-	-	male > female***	2.99 (1,318)	.09	0.009	-			-	-	-
		Time*Cohort	Population	7.41 (2,836)	< .001***	0.017	4.28 (0.27)	5.57 (0.30)	5.73 (0.31)	.002**	.043*	pre-PD < LD1*** pre-PD < LD2***	-	-	-	-	-	-	-	-	-	0.25 (2,838)	.78	0.001	4.26 (0.13)	3.82 (0.13)	3.53 (0.13)	-	-	-	1.75 (2,638)	.18	0.005	23.21 (0.40)	23.84 (0.46)	24.00 (0.45)	-	-	-
			Clinical				13.56 (0.54)	12.63 (0.60)	12.75 (0.63)			-				-	-	-			-				4.43 (0.27)	4.12 (0.26)	3.86 (0.26)			-				20.62 (0.68)	21.98 (0.80)	22.07 (0.78)			-
		Time*Sex	Male	0.60 (2,836)	.55	0.001	8.28 (0.46)	8.37 (0.50)	8.30 (0.54)	-	-	-	-	-	-	-	-	-	-	-	-	0.23 (2,838)	.80	0.001	5.03 (0.23)	4.68 (0.22)	4.33 (0.22)	-	-	-	3.81 (2,638)	.02*	0.012	21.69 (0.62)	22.20 (0.72)	22.32 (0.71)	.04*	.09	-
			Female				9.56 (0.32)	9.83 (0.35)	10.18 (0.37)			-				-	-	-			-				3.66 (0.16)	3.26 (0.15)	3.05 (0.15)			-				22.14 (0.46)	23.62 (0.54)	23.74 (0.53)			pre-PD < LD1*** pre-PD < LD2***
Population sample		Time		16.98 (2,606)	< .001***	0.053	4.27 (0.23)	5.54 (0.26)	5.68 (0.29)	< .001***	.008**	pre-PD < LD1*** pre-PD < LD2***	4.31 (2,550)	.01*	0.015	0.90 (0.06)	1.04 (0.07)	0.92 (0.07)	.73	.002**	pre-PD < LD1* LD1 > LD2*	31.31 (2,608)	< .001***	0.093	4.23 (0.12)	3.76 (0.12)	3.49 (0.12)	< .001***	.15	pre-PD > LD1*** pre-PD > LD2*** LD1 > LD2 **	9.61 (2,428)	< .001***	0.043	23.17 (0.38)	23.82 (0.42)	23.99 (0.42)	< .001***	.07	pre-PD < LD1* pre-PD < LD2**
		Sex		16.30 (1,302)	< .001***	0.051	-			-	-	male < female***	33.26 (1,274)	< .001***	0.108	-			-	-	male < female***	24.09 (1,303)	< .001***	0.074	-	-	-	-	-	male > female***	3.37 (1,213)	.07	0.016	-			-	-	-
		Time*Sex	Male	1.40 (2,606)	.25	0.005	3.64 (0.37)	4.74 (0.41)	4.61 (0.46)	-	-	-	1.14 (2,550)	.32	0.004	0.61 (0.10)	0.68 (0.11)	0.59 (0.11)	-	-	-	0.39 (2,608)	.78	0.001	4.80 (0.19)	4.25 (0.19)	3.99 (0.19)	-	-	-	2.13 (2,428)	.12	0.01	22.72 (0.58)	23.03 (0.64)	23.23 (0.64)	-	-	-
			Female				4.90 (0.27)	6.34 (0.30)	6.76 (0.34)			-				1.18 (0.07)	1.41 (0.08)	1.24 (0.08)	-	-	-				3.67 (0.14)	3.27 (0.14)	3.00 (0.14)			-				23.61 (0.46)	24.61 (0.51)	24.75 (0.51)			-
Clinical sample	All diagnoses	Time		0.10 (2,220)	.91	0.001	12.79 (1.06)	12.27 (1.21)	12.39 (1.19)	-	-	-	0.09 (1,110)	.77	0.001	-	2.23 (0.24)	2.18 (0.27)	-	-	-	0.24 (2,220)	.79	0.002	4.95 (0.41)	4.83 (0.41)	4.66 (0.45)	-	-	-	0.18 (2,200)	.84	0.002	21.15 (0.88)	21.07 (1.08)	21.50 (1.03)	-	-	-
		Diagnosis		4.12 (3,109)	.008**	0.102	-			-	-	AUD < MDD*	6.97 (3,109)	< .001***	0.161	-			-	-	AN > AUD,MDD***	15.95 (3,109)	< .001***	0.305	-	-	-	-	-	AUD > AN,BN,MDD***	20.02 (3,99)	< .001***	0.378	-			-	-	AN < AUD,BN,MDD**
		Sex		0.10 (1,109)	.76	0.001	-			-	-	-	4.83 (1,109)	.03*	0.042	-			-	-	male < female*	11.13 (1,109)	.001**	0.093	-	-	-	-	-	male > female***	5.25 (1,99)	.02*	0.05	-			-	-	male < female*
		Time*Diagnosis	AN	0.85 (6,220)	.53	0.023	12.14 (1.52)	12.45 (1.73)	12.45 (1.71)	-	-	-	0.35 (3,110)	.79	0.009	-	3.18 (0.34)	2.97 (0.38)	-	-	-	4.25 (6,220)	< .001***	0.104	3.94 (0.59)	4.57 (0.58)	4.95 (0.64)	< .001***	.58	-	1.55 (6,200)	.16	0.044	15.86 (1.26)	14.70 (1.56)	15.22 (1.48)	-	-	-
			AUD				10.53 (1.20)	11.29 (1.37)	11.38 (1.35)	-	-	-				-	1.57 (0.27)	1.57 (0.30)			-				7.64 (0.47)	6.47 (0.46)	5.88 (0.51)			pre-PD > LD1* pre-PD > LD2**				23.50 (0.99)	24.06 (1.22)	24.46 (1.16)			-
			BN				12.22 (1.72)	11.19 (1.97)	11.58 (1.94)	-	-	-				-	2.44 (0.39)	2.48 (0.43)			-				4.97 (0.67)	4.63 (0.66)	4.22 (0.73)			-				21.54 (1.48)	20.51 (1.83)	20.75 (1.73)			-
			MDD				16.25 (1.26)	14.15 (1.44)	14.17 (1.42)	-	-	-				-	1.75 (0.29)	1.70 (0.32)			-				3.26 (0.49)	3.67 (0.48)	3.61 (0.53)			-				23.69 (1.05)	25.00 (1.30)	25.57 (1.23)			-
		Time*Sex	Male	0.07 (2,220)	.93	0.001	12.90 (1.60)	12.28 (1.83)	12.79 (1.80)	-	-	-	0.43 (1,110)	.51	0.004	-	1.74 (0.36)	1.78 (0.40)	-	-	-	3.69 (2,220)	.03*	0.032	5.38 (0.62)	6.21 (0.61)	5.60 (0.68)	.23	.004**	-	2.21 (2,200)	.11	0.022	20.18 (1.34)	19.17 (1.67)	19.16 (1.58)	-	-	-
			Female				12.67 (1.12)	12.26 (1.28)	12.00 (1.26)			-				-	2.73 (0.25)	2.58 (0.28)	-	-	-				4.53 (0.44)	3.46 (0.43)	3.73 (0.48)			pre-PD > LD1*				22.12 (0.93)	22.97 (1.15)	23.84 (1.09)			-
	AN	Time		0.05 (2,60)	.95	0.002	13.86 (1.06)	13.68 (1.18)	14.03 (1.00)	-	-	-	2.35 (1,30)	.14	0.073	-	3.68 (0.21)	3.40 (0.23)	-	-	-	0.35 (2,54)	.69	0.011	3.29 (0.44)	3.52 (0.44)	3.68 (0.50)	-	-	-	1.36 (2,56)	.26	0.046	16.48 (0.70)	17.48 (0.47)	17.51 (0.49)	-	-	-
	AUD	Time		0.44 (2,54)	.44	0.016	10.00 (1.52)	10.93 (1.58)	11.40 (1.54)	-	-	-	0.06 (1,27)	.81	0.002	-	1.60 (0.27)	1.65 (0.30)	-	-	-	5.21 (2,54)	.008**	0.162	7.60 (0.39)	6.40 (0.43)	5.90 (0.57)	.01*	.38	pre-PD > LD2*	1.58 (2,50)	.22	0.06	23.69 (1.02)	24.74 (1.26)	24.90 (1.28)	-	-	-
		Sex		1.39 (1,32)	.25	0.051	-			-	-	-	2.35 (1,26)	.14	0.083	-			-	-	-	4.49 (1,26)	.04*	0.147	-			-	-	male > female*	0.17 (1,24)	.68	0.007	-			-	-	-
		Time*Sex	Male	0.15 (2,54)	.86	0.006	11.60 (2.11)	11.70 (2.19)	12.70 (2.14)	-	-	-	0.05 (1,27)	.82	0.002	-	1.12 (0.37)	1.21 (0.41)	-	-	-	0.83 (2,54)	.44	0.03	7.80 (0.53)	7.30 (0.59)	6.40 (0.79)	-	-	-	5.48 (2,50)	.007**	0.18	24.47 (1.39)	23.58 (1.73)	23.42 (1.75)	0.013*	.14	-
			Female				8.39 (2.20)	10.15 (2.28)	10.11 (2.23)			-				-	2.08 (0.39)	2.08 (0.43)			-				7.39 (0.56)	5.50 (0.62)	5.39 (0.82)			-				22.90 (1.48)	25.91 (1.83)	26.38 (1.86)			pre-PD < LD2*
	BN	Time		0.48 (2,36)	.63	0.026	13.95 (1.44)	12.42 (1.44)	13.16 (1.77)	-	-	-	0.03 (1,18)	.87	0.002	-	2.95 (0.33)	2.91 (0.39)	-	-	-	4.36 (2,36)	.02*	0.195	4.32 (0.69)	3.58 (0.56)	2.95 (0.51)	.03*	.85	-	1.01 (2,30)	.38	0.063	22.16 (1.03)	23.29 (1.38)	23.03 (1.28)	-	-	-
	MDD	Time		1.21 (2,66)	.31	0.035	16.47 (1.20)	14.47 (1.90)	13.51 (1.82)	-	-	-	0.11 (1,33)	.74	0.003	-	1.66 (0.42)	1.56 (0.45)	-	-	-	0.56 (2,66)	.57	0.017	3.52 (0.56)	4.14 (0.60)	3.86 (0.63)	-	-	-	0.82 (2,60)	.45	0.027	21.80 (1.62)	22.78 (2.35)	23.81 (2.16)	-	-	-
		Sex		0.70 (1,32)	.41	0.021	-			-	-	-	2.77 (1,32)	.11	0.08	-			-	-	-	11.76 (1,32)	.002**	0.269	-			-	-	male > female**	5.04 (1,29)	.03*	0.148	-			-	-	male < female*
		Time*Sex	Male	0.06 (2,66)	.94	0.002	15.55 (1.80)	14.04 (2.84)	12.98 (2.73)	-	-	-	0.28 (1,33)	.60	0.009	-	1.13 (0.64)	1.15 (0.68)	-	-	-	3.88 (2,66)	0.03*	0.105	4.22 (0.83)	6.05 (0.89)	5.21 (0.94)	.22	.004**	-	0.10 (2,60)	.93	0.003	18.58 (2.52)	19.35 (3.66)	20.03 (3.36)	-	-	-
			Female				17.39 (1.13)	14.91 (1.79)	14.04 (1.72)							-	2.20 (0.40)	1.98 (0.43)			-				2.83 (0.53)	2.22 (0.56)	2.52 (0.59)			-				25.02 (1.50)	26.21 (2.18)	27.59 (2.00)			-
As above, but including ethnicity, living area, occupation and entitlement to government aid as additional covariates
Whole sample		Time		0.59 (2,814)	.55	0.001	9.11 (0.57)	9.45 (0.62)	9.80 (0.66)	-	-	-	-	-	-	-	-	-	-	-	-	2.97 (2,816)	.05	0.007	3.98 (0.28)	3.53 (0.26)	3.48 (0.27)	-	-	-	2.77 (2,616)	.06	0.009	22.87 (0.75)	23.61 (0.87)	23.94 (0.85)	-	-	-
		Cohort		187.29 (1,406)	< .001***	0.316	-			-	-	population < clinical***	-	-	-	-			-	-	-	0.05 (1,407)	.83	0	-	-	-	-	-	-	4.31 (1,307)	.04*	0.014	-			-	-	population > clincial*
		Sex		10.38 (1,406)	.001**	0.025	-			-	-	male < female**	-	-	-	-			-	-	-	39.81 (1,407)	< .001***	0.089	-	-	-	-	-	male > female***	2.41 (1,307)	.12	0.008	-			-	-	-
		Time*Cohort	Population	6.18 (2,814)	.002**	0.015	4.48 (0.54)	5.95 (0.59)	6.23 (0.62)	.007**	.036*	pre-PD < LD1* pre-PD < LD2*	-	-	-	-	-	-	-	-	-	0.21 (2,816)	.81	0.001	3.95 (0.26)	3.53 (0.25)	3.40 (0.25)	-	-	-	2.72 (2,616)	.07	0.009	24.07 (0.70)	24.31 (0.81)	24.67 (0.80)	-	-	-
			Clinical				13.75 (0.75)	12.94 (0.83)	13.38 (0.87)			-				-	-	-			-				4.01 (0.37)	3.52 (0.35)	3.56 (0.35)			-				21.68 (0.96)	22.92 (1.11)	23.21 (1.09)			-
		Time*Sex	Male	0.57 (2,814)	.57	0.001	8.49 (0.68)	8.76 (0.74)	8.89 (0.79)	-	-	-	-	-	-	-	-	-	-	-	-	0.29 (2,816)	.75	0.001	4.66 (0.33)	4.22 (0.32)	4.10 (0.32)	-	-	-	4.47 (2,616)	.01*	0.014	22.71 (0.88)	22.90 (1.02)	23.25 (1.01)	.03*	.046*	-
			Female				9.74 (0.56)	10.13 (0.62)	10.72 (0.65)			-				-	-	-			-				3.31 (0.28)	2.83 (0.26)	2.86 (0.26)			-				23.03 (0.75)	24.33 (0.87)	24.63 (0.86)			pre-PD < LD2***
Population sample		Time		2.99 (2,584)	0.05	0.01	4.72 (0.52)	5.77 (0.59)	6.16 (0.66)	-	-	-	1.35 (2,528)	.26	0.005	0.95 (0.14)	1.14 (0.16)	0.98 (0.16)	-	-	-	4.79 (2,586)	.009**	0.016	4.16 (0.27)	3.53 (0.27)	3.64 (0.26)	.03*	.02*	pre-PD > LD1*	2.02 (2,406)	.13	0.01	24.65 (0.76)	25.18 (0.87)	25.47 (0.86)	-	-	-
		Sex		14.10 (1,291)	< .001***	0.046	-			-	-	male < female***	27.67 (1,263)	< .001***	0.095	-			-	-	male < female***	20.69 (1,292)	< .001***	0.066	-	-	-	-	-	male > female***	2.64 (1,202)	.11	0.013	-			-	-	-
		Time*Sex	Male	1.33 (2,584)	.27	0.005	4.11 (0.61)	5.05 (0.68)	5.12 (0.76)	-	-	-	0.98 (2,528)	.38	0.004	0.68 (0.17)	0.80 (0.18)	0.68 (0.18)	-	-	-	0.48 (2,586)	0.62	0.002	4.70 (0.31)	3.98 (0.32)	4.09 (0.31)	-	-	-	3.26 (2,406)	.04*	0.016	24.37 (0.88)	24.45 (1.01)	24.78 (1.00)	.08	.06	-
			Female				5.33 (0.54)	6.50 (0.60)	7.20 (0.67)			-				1.21 (0.14)	1.49 (0.16)	1.28 (0.16)	-	-	-				3.63 (0.28)	3.08 (0.28)	3.18 (0.27)			-				24.93 (0.80)	25.91 (0.91)	26.15 (0.90)			-
Clinical sample	All diagnoses	Time		0.35 (2,206)	.70	0.003	13.04 (1.22)	11.84 (1.42)	12.37 (1.40)	-	-	-	0.08 (1,103)	.78	0.001	-	2.24 (0.28)	2.29 (0.30)	-	-	-	0.81 (2,206)	.45	0.008	5.03 (0.48)	4.75 (0.45)	4.43 (0.52)	-	-	-	0.26 (2,186)	.72	0.003	21.34 (1.03)	21.15 (1.19)	21.76 (1.15)	-	-	-
		Diagnosis		3.54 (3,102)	.02*	0.094	-			-	-	AUD < MDD*	6.11 (3,102)	< .001***	0.152	-			-	-	AN > AUD,MDD***	14.46 (3,102)	< .001***	0.298	-	-	-	-	-	AUD > AN,BN,MDD***	18.07 (3,92)	< .001***	0.371	-			-	-	AN < AUD,BN,MDD**
		Sex		0.12 (1,102)	.73	0.001	-			-	-	-	5.82 (1,102)	.02*	0.054	-			-	-	male < female*	13.68 (1,102)	.001**	0.118	-	-	-	-	-	male > female***	4.69 (1,92)	.03*	0.048	-			-	-	male < female*
		Time*Diagnosis	AN	0.71 (6,206)	.64	0.02	12.61 (1.70)	12.26 (1.98)	12.33 (1.95)	-	-	-	0.58 (3,103)	.63	0.017	-	3.18 (0.38)	3.10 (0.42)	-	-	-	5.28 (6,206)	< .001***	0.133	3.98 (0.66)	4.46 (0.63)	4.89 (0.72)	< .001***	.58	-	1.18 (6,186)	.32	0.037	15.66 (1.44)	15.17 (1.67)	15.59 (1.61)	-	-	-
			AUD				10.60 (1.44)	10.61 (1.68)	11.41 (1.65)	-	-	-				-	1.66 (0.32)	1.88 (0.35)			-				7.86 (0.56)	6.35 (0.53)	5.42 (0.61)			pre-PD > LD1* pre-PD > LD2***				24.08 (1.20)	24.53 (1.40)	25.11 (1.35)			-
			BN				12.43 (1.84)	10.74 (2.15)	11.51 (2.12)	-	-	-				-	2.40 (0.42)	2.54 (0.45)			-				5.01 (0.72)	4.59 (0.68)	4.03 (0.78)			-				21.57 (1.61)	20.00 (1.87)	20.44 (1.80)			-
			MDD				16.50 (1.38)	13.74 (1.61)	14.23 (1.59)	-	-	-				-	1.70 (0.31)	1.65 (0.34)			-				3.29 (0.54)	3.62 (0.51)	3.39 (0.59)			-				24.04 (1.17)	24.92 (1.36)	25.89 (1.32)			-
		Time*Sex	Male	0.04 (2,206)	.96	0	13.12 (1.71)	11.95 (2.00)	12.73 (1.97)	-	-	-	0.51 (1,103)	.48	0.005	-	1.69 (0.39)	1.85 (0.42)	-	-	-	4.28 (2,206)	.02*	0.04	5.51 (0.67)	6.24 (0.63)	5.47 (0.72)	.17	.003**	-	1.97 (2,186)	.14	0.021	20.43 (1.46)	19.48 (1.69)	19.57 (1.63)	-	-	-
			Female				12.95 (1.28)	11.73 (1.50)	12.01 (1.48)			-				-	2.78 (0.29)	2.73 (0.32)	-	-	-				4.56 (0.50)	3.26 (0.48)	3.39 (0.54)			pre-PD > LD1*				22.24 (1.09)	22.83 (1.27)	23.95 (1.22)			-
	AN	Time		0.25 (2,46)	.78	0.011	15.00 (1.51)	15.64 (1.62)	16.18 (1.22)	-	-	-	0.63 (1,23)	.44	0.027	-	3.94 (0.28)	3.73 (0.35)	-	-	-	0.19 (2,46)	.83	0.008	3.11 (0.57)	3.49 (0.59)	3.45 (0.80)	-	-	-	0.01 (2,42)	.99	0	16.64 (0.98)	16.75 (0.69)	16.63 (0.72)	-	-	-
	AUD	Time		0.24 (2,42)	.98	0.001	10.03 (2.40)	9.55 (2.58)	9.72 (2.45)	-	-	-	0.25 (1,21)	.63	0.012	-	1.89 (0.40)	1.77 (0.48)	-	-	-	5.81 (2,42)	.006**	0.217	7.79 (0.55)	6.12 (0.67)	5.29 (0.82)	.004**	.51	pre-PD > LD2*	0.97 (2,38)	.39	0.048	22.79 (1.63)	23.71 (1.98)	24.40 (2.11)	-	-	-
		Sex		1.17 (1,20)	.29	0.055	-			-	-	-	3.12 (1,20)	.09	0.135	-			-	-	-	4.49 (1,26)	.04*	0.147	-			-	-	male > female*	0.83 (1,18)	.78	0.005	-			-	-	-
		Time*Sex	Male	0.21 (2,42)	.98	0.001	11.40 (2.71)	11.05 (2.92)	10.86 (2.76)	-	-	-	3.16 (1,21)	.09	0.131	-	1.00 (0.45)	1.23 (0.55)	-	-	-	4.03 (2,42)	.03*	0.161	7.60 (0.62)	7.39 (0.76)	6.56 (0.93)	.03*	.16	-	4.25 (2,38)	.02*	0.183	23.69 (1.85)	22.42 (2.25)	22.79 (2.40)	.03*	.17	-
			Female				8.67 (3.38)	8.06 (3.64)	8.59 (3.45)			-				-	2.78 (0.57)	2.31 (0.68)			-				7.97 (0.77)	4.85 (0.95)	4.01 (1.16)			pre-PD > LD1* pre-PD > LD2**				21.89 (2.30)	24.99 (2.80)	26.01 (2.98)			-
	BN	Time		1.91 (2,22)	.17	0.148	15.70 (1.81)	12.58 (1.73)	12.49 (2.48)	-	-	-	0.17 (1,11)	.69	0.015	-	2.99 (0.39)	3.08 (0.45)	-	-	-	4.19 (2,22)	.03*	0.276	3.83 (0.87)	2.52 (0.75)	2.27 (0.77)	.03*	.85	-	0.77 (2,16)	.48	0.088	22.12 (1.40)	23.26 (1.54)	23.68 (1.30)	-	-	-
	MDD	Time		2.20 (2,52)	.12	0.078	15.90 (1.88)	9.76 (2.32)	11.21 (2.89)	-	-	-	0.49 (1,26)	.49	0.018	-	1.68 (0.70)	1.37 (0.70)	-	-	-	0.42 (2,52)	.66	0.016	2.61 (0.89)	3.38 (0.98)	3.32 (1.07)	-	-	-	1.81 (2,46)	.18	0.073	19.07 (2.59)	22.96 (3.26)	23.07 (3.10)	-	-	-
		Sex		1.17 (1,25)	.29	0.045	-			-	-	-	1.82 (1,25)	.19	0.068	-			-	-	-	11.76 (1,32)	.002**	0.269	-			-	-	male > female**	1.26 (1,22)	.28	0.054	-			-	-	-
		Time*Sex	Male	0.03 (2,52)	.98	0.001	14.80 (2.48)	9.00 (3.06)	10.36 (3.82)	-	-	-	0.23 (1,26)	.64	0.009	-	1.16 (0.92)	0.96 (0.93)	-	-	-	2.73 (2,52)	0.08	0.095	3.12 (1.18)	5.04 (1.29)	4.52 (1.42)	-	-	-	0.69 (2,46)	.51	0.029	16.31 (3.53)	21.79 (4.44)	21.04 (4.23)	-	-	-
			Female				16.99 (1.67)	10.51 (2.07)	12.06 (2.57)							-	2.21 (0.62)	1.78 (0.63)			-				2.10 (0.79)	1.73 (0.87)	2.13 (0.96)			-				21.83 (2.29)	24.12 (2.89)	25.10 (2.75)			-
Note: Mean = Estimated marginal mean; SE = Standard error; pre-PD = Before pandemic; LD1 = During the 1st lockdown; LD2 = During the 2nd lockdown; ANOVA with post-hoc test; based on estimated marginal means; Adjustment for multiple comparisons: Bonferroni; * p < .05,** p < .01,*** p < .001; a. As the EDEQ,that was administered at all 3 time points in the population sample,but only 2 time points i…

## Sheet: Suppl Table 4
Supplemental Table 4: Effects of pre-pandemic symptoms severity on mental health trajectories during the pandemic
Outcome measures	Effect		F (df)	P	Partial Eta Squared	Mean (SE)			Time effect		Post-hoc test
						Before the pandemic (pre-PD)	During 1st lockdown (LD1)	During 2nd lockdown (LD2)	Linear	Quadratic
Trajectory of depressive symptoms during the pandemic (population sample; n = 307)	Pre-pandemic depression severity		101.13 (2,300)	< .001***	0.403	-			-	-	minimal < mild < high***
	Time*Pre-pandemic depression severity		21.35 (4,602)	< .001***	0.124	-			< .001***	< .001***	-
	Severity group	Minimal (n = 189)	41.73 (2,300)	< .001***	0.218	2.04 (0.12)	4.52 (0.30)	4.46 (0.33)	-	-	pre-PD < LD1*** pre-PD < LD2***
		Mild (n = 86)	1.59 (2,300)	.21	0.01	6.51 (0.18)	6.79 (0.44)	7.37 (0.49)			-
		Moderate to severe (n = 32)	17.54 (2,300)	< .001***	0.105	12.88 (0.30)	8.87 (0.74)	9.05 (0.82)			pre-PD > LD1*** pre-PD > LD2***
Trajectory of harmful alcohol drinking during the pandemic (population sample; n = 308)	Pre-pandemic drinking risk		153.85 (1,302)	< .001***	0.338	-			-	-	low risk < high risk***
	Time*Pre-pandemic drinking risk		16.26 (2,606)	< .001***	0.051	-			< .001***	.01*	-
	Risk group	Low risk (n = 232)	7.45 (2,302)	< .001***	0.047	3.43 (0.10)	3.20 (0.12)	2.98 (0.12)	-	-	pre-PD > LD2*** LD1 > LD2 *
		High risk (n = 76)	30.73 (2,302)	< .001***	0.169	6.47 (0.17)	5.31 (0.21)	4.93 (0.20)			pre-PD > LD1*** pre-PD > LD2*** LD1 > LD2 *
Trajectory of eating disorders symptoms during the pandemic (population sample; n = 279)	Pre-pandemic eating disorders risk		139.03 (1,273)	< .001***	0.337	-			-	-	no risk < probable ED***
	Time*Pre-pandemic eating disorders risk		18.07 (2,548)	< .001***	0.062	-			< .001***	< .001***	-
	Risk group	Low risk (n = 249)	9.28 (2,273)	< .001***	0.064	0.65 (0.04)	0.89 (0.06)	0.76 (0.06)	-	-	pre-PD < LD1*** LD1 > LD2**
		Probable ED (n = 30)	10.70 (2,273)	< .001***	0.073	2.86 (0.12)	2.24 (0.18)	2.14 (0.17)			pre-PD > LD1*** pre-PD > LD2***
BMI trajectory during the pandemic (population sample)	Pre-pandemic eating disorders risk		16.03 (1,195)	< .001***	0.076	-			-	-	low risk < probable ED***
	Time*Pre-pandemic eating disorders risk		0.43 (2,392)	.65	0.002	-			-	-	-
	Risk group	Low risk (n = 178)	4.17 (2,195)	.02*	0.041	22.72 (0.43)	23.24 (0.49)	23.47 (0.48)	-	-	pre-PD < LD2*
		Probable ED (n = 23)	1.31 (2,195)	.27	0.013	27.10 (1.05)	28.12 (1.18)	27.91 (1.18)			-
	Pre-pandemic BMI category		170.85 (1,212)	< .001***	0.446	-			-	-	low or normal < overweight or obese***
	Time*Pre-pandemic BMI category		2.09 (2,426)	.13	0.01	-			-	-	-
	BMI group	Low or normal (n = 154)	7.81 (2,212)	< .001***	0.069	21.11 (0.29)	21.92 (0.38)	22.13 (0.38)	-	-	pre-PD < LD1** pre-PD < LD2***
		Overweight or obese (n = 64)	0.21 (2,212)	.81	0.002	29.09 (0.46)	29.31 (0.60)	29.36 (0.60)	-	-	-
As above, but including ethnicity, living area, occupation and entitlement to government aid as additional covariates
Trajectory of depressive symptoms during the pandemic (population sample; n = 304)	Pre-pandemic depression severity		97.17 (2,289)	< .001***	0.402	-			-	-	minimal < mild < high***
	Time*Pre-pandemic depression severity		21.24 (4,580)	< .001***	0.128	-			< .001***	< .001***	-
	Severity group	Minimal (n = 186)	12.38 (2,289)	< .001***	0.079	1.84 (0.25)	4.46 (0.60)	4.61 (0.67)	-	-	pre-PD < LD1*** pre-PD < LD2***
		Mild (n = 86)	1.22 (2,289)	.30	0.008	6.33 (0.26)	6.69 (0.64)	7.41 (0.72)			-
		Moderate to severe (n = 32)	11.14 (2,289)	< .001***	0.072	12.65 (0.36)	8.79 (0.88)	9.14 (0.99)			pre-PD > LD1*** pre-PD > LD2**
Trajectory of harmful alcohol drinking during the pandemic (population sample; n = 305)	Pre-pandemic drinking risk		140.84 (1,291)	< .001***	0.326	-			-	-	low risk < high risk***
	Time*Pre-pandemic drinking risk		17.86 (2,584)	< .001***	0.058	-			< .001***	.01*	-
	Risk group	Low risk (n = 231)	1.18 (2,291)	.31	0.008	3.26 (0.21)	2.92 (0.26)	3.09 (0.25)	-	-	-
		High risk (n = 74)	13.36 (2,291)	< .001***	0.084	6.30 (0.25)	4.97 (0.30)	4.93 (0.30)			pre-PD > LD1*** pre-PD > LD2***
Trajectory of eating disorders symptoms during the pandemic (population sample; n = 277)	Pre-pandemic eating disorders risk		135.77 (1,262)	< .001***	0.341	-			-	-	no risk < probable ED***
	Time*Pre-pandemic eating disorders risk		16.98 (2,526)	< .001***	0.061	-			< .001***	.002**	-
	Risk group	Low risk (n = 246)	2.30 (2,262)	.10	0.017	0.77 (0.10)	1.04 (0.14)	0.87 (0.14)	-	-	-
		Probable ED (n = 30)	6.34 (2,262)	.002**	0.046	2.97 (0.16)	2.39 (0.22)	2.25 (0.22)			pre-PD > LD1* pre-PD > LD2**
BMI trajectory during the pandemic (population sample)	Pre-pandemic eating disorders risk		19.13 (1,184)	< .001***	0.094	-			-	-	low risk < probable ED***
	Time*Pre-pandemic eating disorders risk		0.61 (2,370)	.55	0.003	-			-	-	-
	Risk group	Low risk (n = 175)	0.89 (2,184)	.41	0.01	25.03 (0.82)	25.35 (0.94)	25.63 (0.94)	-	-	-
		Probable ED (n = 23)	0.71 (2,184)	.49	0.008	29.65 (1.27)	30.61 (1.46)	30.43 (1.46)			-
	Pre-pandemic BMI category		161.47 (1,201)	< .001***	0.445	-			-	-	low or normal < overweight or obese***
	Time*Pre-pandemic BMI category		1.04 (2,404)	.36	0.005	-			-	-	-
	BMI group	Low or normal (n = 151)	2.38 (2,201)	.10	0.023	22.05 (0.55)	22.69 (0.72)	23.05 (0.73)	-	-	-
		Overweight or obese (n = 64)	0.34 (2,201)	.71	0.003	29.79 (0.62)	30.08 (0.82)	30.23 (0.82)	-	-	-
Note: n = Number of participants; Mean = Estimated marginal mean; SE = Standard error; pre-PD = Before pandemic; LD1 = During the 1st lockdown; LD2 = During the 2nd lockdown; ANOVA with post-hoc test; based on estimated marginal means; Adjustment for multiple comparisons: Bonferroni; * p < .05,** p < .01,*** p < .001.

## Sheet: Suppl Table 5
Supplemental Table 5: Percent (%) of missing data for varables in each time points
Variable		Assessment name	Population cohort				Clincial cohort
			Pre-PD*/Pre-LD1	LD1	post-LD1	LD2	Pre-PD/Pre-LD1	LD1	post-LD1	LD2
Gender			-	0	-	-	-	0	-	-
Age			-	0	-	-	-	0	-	-
BMI*			0.237991	0.0786026	-	0.00958466	0.0521327	0.0947867	-	0.0344828
Ethnicity			-	0.00873362	-	-	-	0	-	-
Country			-	0	-	-	-	0	-	-
Depressive symptoms*		PHQ-9	0.00873362	0.0655022	-	0.00319489	0	0.0853081	-	0
Alcohol abuse*		AUDIT	0.00873362	0.0436681	-	-	0	0.0616114	-	-
Alcohol misuse symptoms*		AUDIT-C	0.00873362	0.0436681	-	0	0	0.0616114	-	0
Eating disorder symptoms*		EDEQ	0.00873362	0.0742358	-	0	-	0.0853081	-	0
Area of living		CRISIS	-	0	-	-	-	0	-	-
Occupation			-	0	0	0	-	0	0	0
Entitled to government aid			-	0	-	-	-	0	-	-
Positive life changes			-	0.00655022	0.0151515	0	-	0.028436	0.0283688	0
Exercise frequency			0.00873362	0.0240175	0.0181818	0	0.028436	0.0379147	0.0425532	0
Media use frequency			0.0196507	0.0240175	0.0212121	0	0.0379147	0.0521327	0.0496454	0
Daily food consumption			0.0131004	0.0240175	0.0181818	0	0.028436	0.0379147	0.0425532	0
Substance use frequency			0.0240175	0.0240175	0.0212121	0	0.0379147	0.0521327	0.0496454	0
Emotions & worries			0.0174672	0.0240175	0.0212121	0	0.0379147	0.0473934	0.0496454	0
COVID-related worries about…	Being infected		-	0.00436681	0.00909091	0	-	0.00947867	0.0070922	0
	Friends and family		-	0.00436681	0.00909091	0	-	0.00947867	0.0070922	0
	Own physical health		-	0.00436681	0.00909091	0	-	0.00947867	0.0070922	0
	Own mental health		-	0.00436681	0.00909091	0	-	0.00947867	0.0070922	0
Note: pre-PD = Before pandemic; pre-LD1 = Before 1st lockdown; LD1 = During the 1st lockdown; post-LD1 = Post the 1st lockdown; LD2 = During the 2nd lockdown; * Adimistered at pre-PD; BMI = Body mass index; PHQ-9 = Patient health questionnaire; AUDIT = Alcohol use disorders identification test; AUDIT-C = Alcohol use disorders identification test consumption; EDEQ = Eating disorder examination que…
